# Supplementary material for: Ageing-Related Neurodegeneration and Cognitive Decline
Source: Int J Mol Sci. 2024 Apr 5;25(7):4065. doi: 10.3390/ijms25074065 (PMC11012171; doi:10.3390/ijms25074065)
Supplement: Supplementary file 1 [file ijms-25-04065-s001.zip]

Archive with 1 entries (1 files):
- ijms-2904913-supplementary.pdf
